# Supplementary material for: Effect of Nanoemulsion Containing Enterocin GR17 and Cinnamaldehyde on Microbiological, Physicochemical and Sensory Properties and Shelf Life of Liquid-Smoked Salmon Fillets
Source: Foods. 2022 Dec 23;12(1):78. doi: 10.3390/foods12010078 (PMC9818589; doi:10.3390/foods12010078)
Supplement: Supplementary file 1 [file foods-12-00078-s001.zip]

Archive with 1 entries (1 files):
- foods-2070164-SI.pdf
